# Supplementary material for: Highly Sensitive Piezoresistive Pressure Sensor Based on Super-Elastic 3D Buckling Carbon Nanofibers for Human Physiological Signals’ Monitoring
Source: Nanomaterials (Basel). 2022 Jul 22;12(15):2522. doi: 10.3390/nano12152522 (PMC9330309; doi:10.3390/nano12152522)
Supplement: Supplementary file 1 [file nanomaterials-12-02522-s001.zip]

Archive with 5 entries (5 files):
- nanomaterials-1828016-supplementary proof-revised.pdf
- Supplemental Movie 1.mp4
- Supplemental Movie 2.mp4
- Supplemental Movie 3.mp4
- Supplemental Movie 4.mp4
